# Supplementary material for: Revision of the genus Gryposmylus Krüger, 1913 (Neuroptera, Osmylidae) with a remarkable example of convergence in wing disruptive patterning
Source: Zookeys. 2016 Sep 15;(617):31–45. doi: 10.3897/zookeys.617.10165 (PMC5027769; doi:10.3897/zookeys.617.10165)
Supplement: XML Treatment for Gryposmylus [file zookeys.617.10165-treatment1.xml]

<!DOCTYPE tp:taxon-treatment
  PUBLIC "-//TaxonX//DTD Taxonomic Treatment Publishing DTD v0 20100105//EN" "tax-treatment-NSO.dtd">
<tp:taxon-treatment xmlns:tp="http://www.plazi.org/taxpub"><tp:treatment-meta><kwd-group><label>Taxon classification</label><kwd><named-content content-type="kingdom">Animalia</named-content></kwd><kwd><named-content content-type="order">Neuroptera</named-content></kwd><kwd><named-content content-type="family">Osmylidae</named-content></kwd></kwd-group><mixed-citation publication-type="journal"><person-group><name><surname>Winterton</surname><given-names>Shaun L.</given-names></name><name><surname>Wang</surname><given-names>Yongjie</given-names></name></person-group><article-title>Revision of the genus <italic><tp:taxon-name><tp:taxon-name-part taxon-name-part-type="genus">Gryposmylus</tp:taxon-name-part></tp:taxon-name></italic> Krüger, 1913 (<tp:taxon-name><tp:taxon-name-part taxon-name-part-type="order">Neuroptera</tp:taxon-name-part></tp:taxon-name>, <tp:taxon-name><tp:taxon-name-part taxon-name-part-type="family">Osmylidae</tp:taxon-name-part></tp:taxon-name>) with a remarkable example of convergence in wing disruptive patterning</article-title><source>Zookeys</source><day>15</day><month>9</month><year>2016</year><volume>2016</volume><issue>617</issue><fpage>31</fpage><lpage>45</lpage><pub-id pub-id-type="doi">10.3897/zookeys.617.10165</pub-id></mixed-citation></tp:treatment-meta><tp:nomenclature><tp:taxon-name>
            <tp:taxon-name-part taxon-name-part-type="genus">Gryposmylus</tp:taxon-name-part>
          </tp:taxon-name><tp:taxon-authority>Krüger, 1913: 32.</tp:taxon-authority><xref ref-type="fig" rid="F1">Figs 1</xref><xref ref-type="fig" rid="F2">, 2</xref><xref ref-type="fig" rid="F3">, 3</xref><xref ref-type="fig" rid="F4">, 4</xref></tp:nomenclature><tp:treatment-sec sec-type="type species" id="SECID0EZGAE"><title>Type species.</title><p>
            <italic><tp:taxon-name><tp:taxon-name-part taxon-name-part-type="genus">Chrysopa</tp:taxon-name-part> <tp:taxon-name-part taxon-name-part-type="species">pubicosta</tp:taxon-name-part></tp:taxon-name></italic> <xref ref-type="bibr" rid="B26">Walker 1860</xref>: 183, original designation.</p></tp:treatment-sec><tp:treatment-sec sec-type="diagnosis" id="SECID0ENHAE"><title>Diagnosis.</title><p>Forewing length 15–18 mm. Antennae much shorter than forewing length; head with posterior genal area relatively wide; prothorax length subequal to width; female forecoxa lacking pedicellate setae or anterior processes; wing ovoid, not falcate along posterior margin; costal area broad basally with basal crossveins arranged radially, costal crossveins simple with occasional forking; interlinking crossveins absent from entire wing margin; wing venation with relatively few crossveins; two gradate series well defined, divergent in orientation; single basal subcostal crossvein present; forewing with seven branches of Rs present, basal branch of Rs diverging close to origin of Rs on R<sub>1</sub>; forewing M vein branching in proximal half of wing, basal to origin of basal branch of Rs; hind wing CuP as a single vein branching just before wing margin; male genitalia with gonarcus narrowly arched medially and apilose, anterior arms of gonarcus (=baculum) present, non-articulated; parameres present, ends fused anteriorly and forming an arch-shape; entoprocesses narrow, spatulate distally and curved dorsally; male tergites 8 and 9 as separate sclerites, scent glands absent; female genitalia with sternite 8 positioned posteriorly, small and knob-like (=subgenitale), hollowed depression in the membrane immediately posterior to sternite 7; sternite 7 unmodified; spermatheca as single lobe, folded onto itself; spermathecal duct greatly elongate and coiled around spermatheca.</p></tp:treatment-sec><tp:treatment-sec sec-type="Included species" id="SECID0EVHAE"><title>Included species.</title><p>
            <italic><tp:taxon-name><tp:taxon-name-part taxon-name-part-type="genus">Gryposmylus</tp:taxon-name-part> <tp:taxon-name-part taxon-name-part-type="species">pubicosta</tp:taxon-name-part></tp:taxon-name></italic> (Walker); <italic><tp:taxon-name><tp:taxon-name-part taxon-name-part-type="genus">Gryposmylus</tp:taxon-name-part> <tp:taxon-name-part taxon-name-part-type="species">pennyi</tp:taxon-name-part></tp:taxon-name></italic> sp. n.</p></tp:treatment-sec><tp:treatment-sec sec-type="comments" id="SECID0EPIAE"><title>Comments.</title><p>
            <italic><tp:taxon-name><tp:taxon-name-part taxon-name-part-type="genus">Gryposmylus</tp:taxon-name-part></tp:taxon-name></italic> is a distinctive Oriental genus that is the putative sister genus of <italic><tp:taxon-name><tp:taxon-name-part taxon-name-part-type="genus">Lysmus</tp:taxon-name-part></tp:taxon-name></italic>. Both genera have the basal branch of forewing vein Rs diverging close to the origin of Rs on R. In <italic><tp:taxon-name><tp:taxon-name-part taxon-name-part-type="genus">Gryposmylus</tp:taxon-name-part></tp:taxon-name></italic> forewing vein M forks basally, or equal with, the origin of the basal branch of Rs, while in <italic><tp:taxon-name><tp:taxon-name-part taxon-name-part-type="genus">Lysmus</tp:taxon-name-part></tp:taxon-name></italic> this fork is distal to the origin of the basal Rs branch. The costal margin of <italic><tp:taxon-name><tp:taxon-name-part taxon-name-part-type="genus">Gryposmylus</tp:taxon-name-part></tp:taxon-name></italic> is wider basally than in all other <tp:taxon-name><tp:taxon-name-part taxon-name-part-type="subfamily">Protosmylinae</tp:taxon-name-part></tp:taxon-name> genera, and the basal 7–8 costal crossveins are arranged in a slight radiating pattern, while in other genera they are usually parallel, or only the basal 2-3 veins are radially oriented. Also in <italic><tp:taxon-name><tp:taxon-name-part taxon-name-part-type="genus">Gryposmylus</tp:taxon-name-part></tp:taxon-name></italic> the forewing gradate series is generally divergent in orientation, while in other <tp:taxon-name><tp:taxon-name-part taxon-name-part-type="subfamily">Protosmylinae</tp:taxon-name-part></tp:taxon-name> genera they are subparallel. There is some variation among individuals in both <italic><tp:taxon-name><tp:taxon-name-part taxon-name-part-type="genus">Gryposmylus</tp:taxon-name-part></tp:taxon-name></italic> and <italic><tp:taxon-name><tp:taxon-name-part taxon-name-part-type="genus">Lysmus</tp:taxon-name-part></tp:taxon-name></italic> and the distinction of the genera is not consistently defined. At this time we maintain them as separate genera until more species are known and the limits of this variation are known.</p></tp:treatment-sec><tp:treatment-sec sec-type="key" id="SECID0EXKAE"><title>Key to species of <italic><tp:taxon-name><tp:taxon-name-part taxon-name-part-type="genus">Gryposmylus</tp:taxon-name-part></tp:taxon-name></italic></title><table-wrap content-type="key" position="anchor" orientation="portrait"><table id="TID0EOFAC" rules="all"><tbody><tr><td rowspan="1" colspan="1">1</td><td rowspan="1" colspan="1">Head, thorax and abdomen almost entirely black with brown mottled patterning; forewing extensively marked along posterior margin and distally, distinct dark streak apically in both wings, pterostigmal marking relatively large (Fig. <xref ref-type="fig" rid="F3">3B</xref>)</td><td rowspan="1" colspan="1">
                    <bold><italic><tp:taxon-name><tp:taxon-name-part taxon-name-part-type="genus">Gryposmylus</tp:taxon-name-part> <tp:taxon-name-part taxon-name-part-type="species">pennyi</tp:taxon-name-part></tp:taxon-name></italic> sp. n.</bold>
                  </td></tr><tr><td rowspan="1" colspan="1">–</td><td rowspan="1" colspan="1">Head, thorax and abdomen mostly yellow with extensive reticulated brown patterning; mesoscutum and parts of pleuron white; extent of forewing markings highly variable, from relatively few markings (Fig. <xref ref-type="fig" rid="F3">3A</xref>) to more extensive, but rarely concentrated in any region of wing, apical streak lacking, hind wing unmarked except for pterostigma, pterostigmal markings relatively small</td><td rowspan="1" colspan="1">
                    <bold><italic><tp:taxon-name><tp:taxon-name-part taxon-name-part-type="genus">Gryposmylus</tp:taxon-name-part> <tp:taxon-name-part taxon-name-part-type="species">pubicosta</tp:taxon-name-part></tp:taxon-name></italic> (Walker)</bold>
                  </td></tr></tbody></table></table-wrap><fig id="F3" position="float" orientation="portrait"><label>Figure 3.</label><caption><p>
          <italic><tp:taxon-name><tp:taxon-name-part taxon-name-part-type="genus">Gryposmylus</tp:taxon-name-part></tp:taxon-name></italic> spp.: <bold>A</bold> <italic><tp:taxon-name><tp:taxon-name-part taxon-name-part-type="genus">Gryposmylus</tp:taxon-name-part> <tp:taxon-name-part taxon-name-part-type="species">pubicosta</tp:taxon-name-part></tp:taxon-name></italic> (Walker) (pale form) (Forewing length 16.5 mm) <bold>B</bold> <italic><tp:taxon-name><tp:taxon-name-part taxon-name-part-type="genus">Gryposmylus</tp:taxon-name-part> <tp:taxon-name-part taxon-name-part-type="species">pennyi</tp:taxon-name-part></tp:taxon-name></italic> sp. n. (Forewing length 16.0 mm).</p></caption><graphic xmlns:xlink="http://www.w3.org/1999/xlink" xlink:href="zookeys-617-031-g003.jpg" position="float" orientation="portrait" xlink:type="simple" id="oo_103150.jpg"/></fig></tp:treatment-sec><tp:treatment-sec><!--Section generated to contain objects referenced in tp:taxon-treatment.--><fig id="F1" position="float" orientation="portrait"><label>Figure 1.</label><caption><p>
          <italic><tp:taxon-name><tp:taxon-name-part taxon-name-part-type="genus">Gryposmylus</tp:taxon-name-part> <tp:taxon-name-part taxon-name-part-type="species">pubicosta</tp:taxon-name-part></tp:taxon-name></italic> (Walker), male (dark form) Sabah, Malaysia (photograph credit: Stephen D. Gaimari).</p></caption><graphic xmlns:xlink="http://www.w3.org/1999/xlink" xlink:href="zookeys-617-031-g001.jpg" position="float" orientation="portrait" xlink:type="simple" id="oo_103147.jpg"/></fig><fig id="F2" position="float" orientation="portrait"><label>Figure 2.</label><caption><p>
          <italic><tp:taxon-name><tp:taxon-name-part taxon-name-part-type="genus">Gryposmylus</tp:taxon-name-part> <tp:taxon-name-part taxon-name-part-type="species">pennyi</tp:taxon-name-part></tp:taxon-name></italic> sp. n., male, Sabah, Malaysia (photograph credit: Stephen D. Gaimari).</p></caption><graphic xmlns:xlink="http://www.w3.org/1999/xlink" xlink:href="zookeys-617-031-g002.jpg" position="float" orientation="portrait" xlink:type="simple" id="oo_103149.jpg"/></fig><fig id="F4" position="float" orientation="portrait"><label>Figure 4.</label><caption><p>Wing venation of <italic><tp:taxon-name><tp:taxon-name-part taxon-name-part-type="genus">Gryposmylus</tp:taxon-name-part> <tp:taxon-name-part taxon-name-part-type="species">pennyi</tp:taxon-name-part></tp:taxon-name></italic> sp. n.: <bold>A</bold> forewing <bold>B</bold> hind wing. Major wing veins are colour coded.</p></caption><graphic xmlns:xlink="http://www.w3.org/1999/xlink" xlink:href="zookeys-617-031-g004.jpg" position="float" orientation="portrait" xlink:type="simple" id="oo_103151.jpg"/></fig></tp:treatment-sec><ref-list><ref id="B26"><mixed-citation xmlns:xlink="http://www.w3.org/1999/xlink" xlink:type="simple">
          <person-group><name name-style="western"><surname>Walker</surname><given-names>F</given-names></name></person-group> (<year>1860</year>) <article-title>Characters of undescribed <tp:taxon-name><tp:taxon-name-part taxon-name-part-type="order">Neuroptera</tp:taxon-name-part></tp:taxon-name> in the collection of W. W. Saunders.</article-title> <source>Transactions of the [Royal] Entomological Society of London</source> <volume>10</volume>(<issue>5</issue>): <fpage>176</fpage>–<lpage>199</lpage>. doi: <ext-link xlink:type="simple" ext-link-type="doi" xlink:href="10.1111/j.1365-2311.1860.tb01844.x">10.1111/j.1365-2311.1860.tb01844.x</ext-link></mixed-citation></ref></ref-list></tp:taxon-treatment>
