# Supplementary material for: Revision of the genus Gryposmylus Krüger, 1913 (Neuroptera, Osmylidae) with a remarkable example of convergence in wing disruptive patterning
Source: Zookeys. 2016 Sep 15;(617):31–45. doi: 10.3897/zookeys.617.10165 (PMC5027769; doi:10.3897/zookeys.617.10165)
Supplement: XML Treatment for Gryposmylus pubicosta [file zookeys.617.10165-treatment2.xml]

<!DOCTYPE tp:taxon-treatment
  PUBLIC "-//TaxonX//DTD Taxonomic Treatment Publishing DTD v0 20100105//EN" "tax-treatment-NSO.dtd">
<tp:taxon-treatment xmlns:tp="http://www.plazi.org/taxpub"><tp:treatment-meta><kwd-group><label>Taxon classification</label><kwd><named-content content-type="kingdom">Animalia</named-content></kwd><kwd><named-content content-type="order">Neuroptera</named-content></kwd><kwd><named-content content-type="family">Osmylidae</named-content></kwd></kwd-group><mixed-citation publication-type="journal"><person-group><name><surname>Winterton</surname><given-names>Shaun L.</given-names></name><name><surname>Wang</surname><given-names>Yongjie</given-names></name></person-group><article-title>Revision of the genus <italic><tp:taxon-name><tp:taxon-name-part taxon-name-part-type="genus">Gryposmylus</tp:taxon-name-part></tp:taxon-name></italic> Krüger, 1913 (<tp:taxon-name><tp:taxon-name-part taxon-name-part-type="order">Neuroptera</tp:taxon-name-part></tp:taxon-name>, <tp:taxon-name><tp:taxon-name-part taxon-name-part-type="family">Osmylidae</tp:taxon-name-part></tp:taxon-name>) with a remarkable example of convergence in wing disruptive patterning</article-title><source>Zookeys</source><day>15</day><month>9</month><year>2016</year><volume>2016</volume><issue>617</issue><fpage>31</fpage><lpage>45</lpage><pub-id pub-id-type="doi">10.3897/zookeys.617.10165</pub-id></mixed-citation></tp:treatment-meta><tp:nomenclature><tp:taxon-name>
            <tp:taxon-name-part taxon-name-part-type="genus">Gryposmylus</tp:taxon-name-part>
            <tp:taxon-name-part taxon-name-part-type="species">pubicosta</tp:taxon-name-part>
          </tp:taxon-name><tp:taxon-authority>Walker</tp:taxon-authority><xref ref-type="fig" rid="F1">Figs 1</xref><xref ref-type="fig" rid="F3">, 3A</xref><!--PageBreak--><tp:nomenclature-citation-list><tp:nomenclature-citation><tp:taxon-name>
                <tp:taxon-name-part taxon-name-part-type="genus">Chrysopa</tp:taxon-name-part> <tp:taxon-name-part taxon-name-part-type="species">pubicosta</tp:taxon-name-part></tp:taxon-name><comment><xref ref-type="bibr" rid="B26">Walker 1860</xref>: 183</comment></tp:nomenclature-citation><tp:nomenclature-citation><tp:taxon-name>
                <tp:taxon-name-part taxon-name-part-type="genus">Gryposmylus</tp:taxon-name-part> <tp:taxon-name-part taxon-name-part-type="species">pubicosta</tp:taxon-name-part></tp:taxon-name><comment>(Walker) – Krüger 1913: 32; <xref ref-type="bibr" rid="B3">Carpenter 1943</xref>: 755 [text figure 1].</comment></tp:nomenclature-citation></tp:nomenclature-citation-list></tp:nomenclature><tp:treatment-sec sec-type="material" id="SECID0EYQAE"><title>Material examined.</title><p>
            <bold>Lectotype</bold> [sex not determined]. <bold>INDIA</bold>: “Hindostan” (Natural History Museum, London). Herein designated.</p></tp:treatment-sec><tp:treatment-sec sec-type="material" id="SECID0ECRAE"><title>Other material examined.</title><p>
            <bold>INDIA</bold>: Himchal Pradesh Prov.: male, Kano, S[h]imla, McLachlan Collection, B.M. 1938- 674 (Natural History Museum, London); Uttarakhand Prov.: female, “Masuri” [Mussoorie], 7000 feet, 18.vi.1868, Lang McLachlan Collection, B.M. 1938- 674 (Natural History Museum, London). <bold>MALAYSIA</bold>: Sabah (Borneo): female, Crocker Range National Park, HQ Station Road, 9.viii.2003, Whiting, Svensen, Bybee (California State Collection of Arthropods); 2 females, <!--PageBreak-->Penampang Distr., Crocker Range Gunung Alab, 1660 m, <named-content xmlns:xlink="http://www.w3.org/1999/xlink" content-type="dwc:verbatimCoordinates" xlink:type="simple"><named-content content-type="geo-json" specific-use="{&#34;type&#34;:&#34;Point&#34;,&#34;coordinates&#34;:[116.337778,5.813056]}" id="NCID0ERRAE" xlink:type="simple">5°48'47"N 116°20'16"E</named-content></named-content> [<named-content xmlns:xlink="http://www.w3.org/1999/xlink" content-type="dwc:verbatimCoordinates" xlink:type="simple"><named-content content-type="geo-json" specific-use="{&#34;type&#34;:&#34;Point&#34;,&#34;coordinates&#34;:[116.337778,5.813056]}" id="NCID0EZRAE" xlink:type="simple">5°48.78', 116°20.26'</named-content></named-content>] S. Gaimari, M. Hauser, 16–18.x.2011, ex. Mercury vapour light (California State Collection of Arthropods).</p></tp:treatment-sec><tp:treatment-sec sec-type="diagnosis" id="SECID0E5RAE"><title>Diagnosis.</title><p>Head and body largely yellow with brown reticulated markings; mesoscutum and parts of pleuron white; forewing markings mottled, highly variable; hind wing unmarked except region immediately around pterostigma.</p></tp:treatment-sec><tp:treatment-sec sec-type="redescription" id="SECID0EDSAE"><title>Redescription.</title><p>Forewing length: 21–22.0 mm; hind wing length: 16–17.5 mm. <italic>Head</italic>. Dark yellow with brown and white markings; palpi dark yellow; frons with dark, subtriangular marking below antennal socket, clypeus often with smaller marking laterally; dark genal mark small or large; vertex dark yellow with white area laterally, ocelli pale, surrounded with dark marking medially, dark vertex marking extending posteriorly as dark stripe from lateral ocellus; dark marking on gena along posterior margin of eye; scape dark brown, dark yellow on anterior surface; pedicel dark brown-black; flagellum dark yellow except for black basal three flagellomeres. <italic>Thorax</italic>. Prothorax dark yellow with black and white markings along lateral margins, setae relatively elongate, especially along lateral edge; mesothorax dark yellow with extensive dark brown-black markings, anteriorly with a dark spot and laterally with radiating pattern of brown streaks, a tuft of elongate dark setae is present anteriorly on the mesoscutum; mesoscutellum black laterally and anteriorly, vivid yellow-white posteriorly; metathorax dark yellow with dark brown spot medially, metascutellum black laterally, yellow-white posteriorly; pleuron dark yellow with broken white <!--PageBreak-->stripes; legs dark yellow, setal pale; claws brown. <italic>Wings</italic>. Rounded, venation brown with elongate setae on all veins on both surfaces of wings; wings hyaline with brown markings; extent of forewing markings highly variable, ranging from few markings to extensive markings in basal half of wing (Fig. <xref ref-type="fig" rid="F1">1</xref>), consistent markings in forewing of all specimens include: dark markings at base of costal area, at origin of M from R, crossveins 2–3cua-cup, distal crossvein ma-mp and extending along inner gradate series, distal crossveins r-rs and pterostigma; hind wing largely hyaline except for dark markings in pterostigma and distal crossveins r-rs, hind wing venation pale except for wing apex. <italic>Abdomen</italic>. Pale to dark yellow on all segments with dark brown reticulate pattern on tergites 1–8 and sternites 1–5; pale erect setae sparsely distributed on all segments. <italic>Male genitalia</italic>. Tergite 8 and sternite 8 quadrangular, sparsely distributed setae on sclerites and intersegmental membrane; tergite 9 relatively narrow, extending ventrally below level of ectoproct; sternite 9 subtriangular, fused partially to gonarcus laterally; ectoproct rounded with thickened area along posterolateral margin, callus cercus relatively large with <italic>ca.</italic> 45 setae; genitalia typical for subfamily, gonarcus as narrow arch medially, narrow entoprocessus extending posteriorly, curved dorsally and spatulate distally; gonarcus extending anteriorly as non-articulated rod-shaped apodemes (=baculum), gonarcus fused laterally to sternite 9 at junction of entoprocessus and gonarcus anterior apodeme; parameres narrow, arch-shaped with medial thickening; mediuncus curved with paired-flanges, connected membranously to medial arch of gonarcus. <italic>Female genitalia</italic>. Tergite 8 large and subquadrate, sternite 8 as small and knob-like process, directed posteriorly, adjacent to tergite 9; tergite 9 narrow, extending ventrally to articulate with gonopophysis 9 + gonocoxite 9 (=gonapophysis lateralis); gonopophyses 9 and gonocoxite 9 closely associated; gonocoxite 9 elongate with a dark longitudinal band laterally, distally articulated with a relatively long stylus (=gonostylus 9); ectoproct rounded, callus cercus relatively large; spermathecae folded medially, expanded basally and connecting with a very long coiled spermathecal duct.</p></tp:treatment-sec><tp:treatment-sec sec-type="comments" id="SECID0E4SAE"><title>Comments.</title><p>The specific type locality for this species is listed as “Hindostan” by <xref ref-type="bibr" rid="B26">Walker (1860)</xref>, which is a common geographic term for the entire northwestern portion of India. The McLachlan collection, now in the Natural History Museum collection, contains multiple specimens of <italic><tp:taxon-name><tp:taxon-name-part taxon-name-part-type="genus">Gryposmylus</tp:taxon-name-part> <tp:taxon-name-part taxon-name-part-type="species">pubicosta</tp:taxon-name-part></tp:taxon-name></italic>, presumably identified by Walker. <xref ref-type="bibr" rid="B26">Walker (1860)</xref> does not indicate that the description is based on a series of specimens, and the measurements provided in the description suggest that it was based on a single specimen. Moreover, at least one specimen in the McLachlan collection was collected in 1868, years after the original description of the species was published. Consequently, we do not consider these additional specimens as part of the syntype series but herein designate a Lectotype to clarify the status of this species.</p><p>This species is variable in the extent of body and wing markings, with some species being very pale with few wing markings (Fig. <xref ref-type="fig" rid="F3">3A</xref>) to others being very dark with extensive wing markings (Fig. <xref ref-type="fig" rid="F1">1</xref>). The male and female genitalia are very similar between both species in the genus.</p><!--PageBreak--></tp:treatment-sec><tp:treatment-sec><!--Section generated to contain objects referenced in tp:taxon-treatment.--><fig id="F1" position="float" orientation="portrait"><label>Figure 1.</label><caption><p>
          <italic><tp:taxon-name><tp:taxon-name-part taxon-name-part-type="genus">Gryposmylus</tp:taxon-name-part> <tp:taxon-name-part taxon-name-part-type="species">pubicosta</tp:taxon-name-part></tp:taxon-name></italic> (Walker), male (dark form) Sabah, Malaysia (photograph credit: Stephen D. Gaimari).</p></caption><graphic xmlns:xlink="http://www.w3.org/1999/xlink" xlink:href="zookeys-617-031-g001.jpg" position="float" orientation="portrait" xlink:type="simple" id="oo_103147.jpg"/></fig><fig id="F3" position="float" orientation="portrait"><label>Figure 3.</label><caption><p>
          <italic><tp:taxon-name><tp:taxon-name-part taxon-name-part-type="genus">Gryposmylus</tp:taxon-name-part></tp:taxon-name></italic> spp.: <bold>A</bold> <italic><tp:taxon-name><tp:taxon-name-part taxon-name-part-type="genus">Gryposmylus</tp:taxon-name-part> <tp:taxon-name-part taxon-name-part-type="species">pubicosta</tp:taxon-name-part></tp:taxon-name></italic> (Walker) (pale form) (Forewing length 16.5 mm) <bold>B</bold> <italic><tp:taxon-name><tp:taxon-name-part taxon-name-part-type="genus">Gryposmylus</tp:taxon-name-part> <tp:taxon-name-part taxon-name-part-type="species">pennyi</tp:taxon-name-part></tp:taxon-name></italic> sp. n. (Forewing length 16.0 mm).</p></caption><graphic xmlns:xlink="http://www.w3.org/1999/xlink" xlink:href="zookeys-617-031-g003.jpg" position="float" orientation="portrait" xlink:type="simple" id="oo_103150.jpg"/></fig></tp:treatment-sec><ref-list><ref id="B26"><mixed-citation xmlns:xlink="http://www.w3.org/1999/xlink" xlink:type="simple">
          <person-group><name name-style="western"><surname>Walker</surname><given-names>F</given-names></name></person-group> (<year>1860</year>) <article-title>Characters of undescribed <tp:taxon-name><tp:taxon-name-part taxon-name-part-type="order">Neuroptera</tp:taxon-name-part></tp:taxon-name> in the collection of W. W. Saunders.</article-title> <source>Transactions of the [Royal] Entomological Society of London</source> <volume>10</volume>(<issue>5</issue>): <fpage>176</fpage>–<lpage>199</lpage>. doi: <ext-link xlink:type="simple" ext-link-type="doi" xlink:href="10.1111/j.1365-2311.1860.tb01844.x">10.1111/j.1365-2311.1860.tb01844.x</ext-link></mixed-citation></ref><ref id="B3"><mixed-citation xmlns:xlink="http://www.w3.org/1999/xlink" xlink:type="simple">
          <person-group><name name-style="western"><surname>Carpenter</surname><given-names>FM</given-names></name></person-group> (<year>1943</year>) <article-title><tp:taxon-name><tp:taxon-name-part taxon-name-part-type="family">Osmylidae</tp:taxon-name-part></tp:taxon-name> of the Florissant shales, Colorado (<tp:taxon-name><tp:taxon-name-part taxon-name-part-type="class">Insecta</tp:taxon-name-part></tp:taxon-name>-<tp:taxon-name><tp:taxon-name-part taxon-name-part-type="order">Neuroptera</tp:taxon-name-part></tp:taxon-name>).</article-title> <source>American Journal of Science</source> <volume>241</volume>: <fpage>753</fpage>–<lpage>760</lpage>. doi: <ext-link xlink:type="simple" ext-link-type="doi" xlink:href="10.2475/ajs.241.12.753">10.2475/ajs.241.12.753</ext-link></mixed-citation></ref></ref-list></tp:taxon-treatment>
