# Supplementary material for: Revision of the genus Gryposmylus Krüger, 1913 (Neuroptera, Osmylidae) with a remarkable example of convergence in wing disruptive patterning
Source: Zookeys. 2016 Sep 15;(617):31–45. doi: 10.3897/zookeys.617.10165 (PMC5027769; doi:10.3897/zookeys.617.10165)
Supplement: XML Treatment for Gryposmylus pennyi [file zookeys.617.10165-treatment3.xml]

<!DOCTYPE tp:taxon-treatment
  PUBLIC "-//TaxonX//DTD Taxonomic Treatment Publishing DTD v0 20100105//EN" "tax-treatment-NSO.dtd">
<tp:taxon-treatment xmlns:tp="http://www.plazi.org/taxpub"><tp:treatment-meta><kwd-group><label>Taxon classification</label><kwd><named-content content-type="kingdom">Animalia</named-content></kwd><kwd><named-content content-type="order">Neuroptera</named-content></kwd><kwd><named-content content-type="family">Osmylidae</named-content></kwd></kwd-group><mixed-citation publication-type="journal"><person-group><name><surname>Winterton</surname><given-names>Shaun L.</given-names></name><name><surname>Wang</surname><given-names>Yongjie</given-names></name></person-group><article-title>Revision of the genus <italic><tp:taxon-name><tp:taxon-name-part taxon-name-part-type="genus">Gryposmylus</tp:taxon-name-part></tp:taxon-name></italic> Krüger, 1913 (<tp:taxon-name><tp:taxon-name-part taxon-name-part-type="order">Neuroptera</tp:taxon-name-part></tp:taxon-name>, <tp:taxon-name><tp:taxon-name-part taxon-name-part-type="family">Osmylidae</tp:taxon-name-part></tp:taxon-name>) with a remarkable example of convergence in wing disruptive patterning</article-title><source>Zookeys</source><day>15</day><month>9</month><year>2016</year><volume>2016</volume><issue>617</issue><fpage>31</fpage><lpage>45</lpage><pub-id pub-id-type="doi">10.3897/zookeys.617.10165</pub-id></mixed-citation></tp:treatment-meta><tp:nomenclature><tp:taxon-name>
            <tp:taxon-name-part taxon-name-part-type="genus">Gryposmylus</tp:taxon-name-part>
            <tp:taxon-name-part taxon-name-part-type="species">pennyi</tp:taxon-name-part>
            <object-id xmlns:xlink="http://www.w3.org/1999/xlink" content-type="zoobank" xlink:type="simple">http://zoobank.org/4E470ED2-B2DF-4D17-B5B1-F71AAFBDA440</object-id>
          </tp:taxon-name><tp:taxon-status xmlns:xlink="http://www.w3.org/1999/xlink" xlink:type="simple">sp. n.</tp:taxon-status><xref ref-type="fig" rid="F2">Figs 2</xref><xref ref-type="fig" rid="F3">, 3B</xref><xref ref-type="fig" rid="F4">, 4</xref><xref ref-type="fig" rid="F5">, 5</xref><xref ref-type="fig" rid="F6">, 6</xref></tp:nomenclature><tp:treatment-sec sec-type="material" id="SECID0EYVAE"><title>Material examined.</title><p>
            <bold>Holotype</bold> male. <bold>VIETNAM</bold>: Ninh Binh Prov.: Cuc Phueng National Park, 390m, <named-content xmlns:xlink="http://www.w3.org/1999/xlink" content-type="dwc:verbatimCoordinates" xlink:type="simple"><named-content content-type="geo-json" specific-use="{&#34;type&#34;:&#34;Point&#34;,&#34;coordinates&#34;:[105.593333,20.350833]}" id="NCID0EFWAE" xlink:type="simple">20°21'03"N. 105°35'36"E</named-content></named-content> [<named-content xmlns:xlink="http://www.w3.org/1999/xlink" content-type="dwc:verbatimCoordinates" xlink:type="simple"><named-content content-type="geo-json" specific-use="{&#34;type&#34;:&#34;Point&#34;,&#34;coordinates&#34;:[105.593333,20.350833]}" id="NCID0ENWAE" xlink:type="simple">20°21.05', 105°35.6'</named-content></named-content>], S.D. Gaimari, M. Hauser, Pham H.T., 26.iii.2012, ex. Mercury vapour light (California State Collection of Arthropods).</p><p>
            <bold>Paratype</bold> female. <bold>CHINA</bold>: Yunnan Prov.: Mengla, Wangtianshu, 4.V.2005, Xiaoshuan Bai (China Agricultural University Collection).</p></tp:treatment-sec><tp:treatment-sec sec-type="diagnosis" id="SECID0EYWAE"><title>Diagnosis.</title><p>Head and body largely black with dark brown markings; forewing markings with distinct dark pattern, especially basally, and elongate band apically; hind wing with markings along posterior margin and in wing apex.</p><!--PageBreak--><!--PageBreak--></tp:treatment-sec><tp:treatment-sec sec-type="description" id="SECID0E6WAE"><title>Description.</title><p>Forewing length: 16.0–16.5 mm; hind wing length: 13.0–13.5 mm. <italic>Head</italic>. Predominantly black; frons cream-white with black opposing chevrons; clypeus with two black spots; gena with black spot; palpi white with dark bands on each segment; vertex black with lateral eye margin and ocelli white; antennal scape black, white on anterior surface; pedicel black; flagellum cream-white with basal flagellomere black. <italic>Thorax</italic>. Prothorax slightly narrowed anteriorly, predominantly black, white laterally and with three white spots along posterior margin; posterior intersegmental membrane white; prothoracic pile erect and a mixture of black and white setae; mesoscutum and metascutum black; pleuron with white and black longitudinal stripes, legs white, tibiae dark brown basally and setae on tibiae and tarsi yellowish. <italic>Wings</italic> (Figs <xref ref-type="fig" rid="F3">3B</xref>, <xref ref-type="fig" rid="F4">4</xref>). Forewing costal area broad with crossveins mostly simple, admixed with some forked veins (variable between wings and individuals); wing venation brown with elongate setae on all veins on both surfaces of wings; wings hyaline with extensive dark brown markings arranged in a broad sigmoid pattern (Fig. <xref ref-type="fig" rid="F2">2</xref>), extensive markings in posterior region of forewing, along both gradate series and apically along distal Rs veins; pterostigma very dark; hind wing mostly hyaline, venation pale; dark markings and venation at wing base, along posterior margin gradate series and from pterostigma to wing apex. <italic>Abdomen</italic>. Uniformly black, with dark brown markings. <italic>Male genitalia</italic> (Fig. <xref ref-type="fig" rid="F5">5</xref>). Tergite 8 and sternite 8 quadrangular, sparsely distributed setae on sclerites and intersegmental membrane; tergite 9 relatively narrow, extending ventrally below level of ectoproct; sternite 9 subtriangular, fused partially to gonarcus laterally; ectoproct rounded with thickened area along posterolateral margin, callus cercus relatively <!--PageBreak--><!--PageBreak-->large with <italic>ca.</italic> 45 setae; gonarcus as narrow arch medially, narrow entoprocessus extending posteriorly, reflexed dorsally and spatulate distally; gonarcus extending anteriorly as non-articulated rod-shaped apodemes (=baculum), gonarcus fused laterally to sternite 9 at junction of entoprocessus and gonarcus anterior apodeme; parameres narrow, arch-shaped with medial thickening dorsally; mediuncus curved with paired-flanges, connected membranously to medial arch of gonarcus. <italic>Female genitalia</italic> (Fig. <xref ref-type="fig" rid="F6">6</xref>). Tergite 8 large and subquadrate, sternite 8 as small and knob-like process, directed posteriorly, adjacent to tergite 9; tergite 9 narrow, extending ventrally to articulate with gonopophysis 9 + gonocoxite 9 (=gonapophysis lateralis); gonopophyses 9 and gonocoxite 9 closely associated; gonocoxite 9 elongate with a dark longitudinal band laterally, distally articulated with a relatively long stylus (=gonostylus 9); ectoproct rounded, callus cercus relatively large; spermathecae folded medially, expanded basally and connecting with a very long coiled spermathecal duct.</p><fig id="F4" position="float" orientation="portrait"><label>Figure 4.</label><caption><p>Wing venation of <italic><tp:taxon-name><tp:taxon-name-part taxon-name-part-type="genus">Gryposmylus</tp:taxon-name-part> <tp:taxon-name-part taxon-name-part-type="species">pennyi</tp:taxon-name-part></tp:taxon-name></italic> sp. n.: <bold>A</bold> forewing <bold>B</bold> hind wing. Major wing veins are colour coded.</p></caption><graphic xmlns:xlink="http://www.w3.org/1999/xlink" xlink:href="zookeys-617-031-g004.jpg" position="float" orientation="portrait" xlink:type="simple" id="oo_103151.jpg"/></fig><fig id="F5" position="float" orientation="portrait"><label>Figure 5.</label><caption><p>Male genitalia of <italic><tp:taxon-name><tp:taxon-name-part taxon-name-part-type="genus">Gryposmylus</tp:taxon-name-part> <tp:taxon-name-part taxon-name-part-type="species">pennyi</tp:taxon-name-part></tp:taxon-name></italic> sp. n.: <bold>A</bold> lateral view <bold>B</bold> dorsal view <bold>C</bold> oblique view. Colour key: gonarcus (red), ectoprocessus (blue), mediuncus (purple), parameres (green), hypandrium internum (orange). Abbreviations: <italic>t8</italic>, tergite 8; <italic>s8</italic>, sternite 8; <italic>t9</italic>, tergite 9; <italic>s9</italic>, sternite 9; <italic>ect</italic>, ectoproct; <italic>c</italic>, callus cercus. Scale bar: 0.2 mm.</p></caption><graphic xmlns:xlink="http://www.w3.org/1999/xlink" xlink:href="zookeys-617-031-g005.jpg" position="float" orientation="portrait" xlink:type="simple" id="oo_103152.jpg"/></fig><fig id="F6" position="float" orientation="portrait"><label>Figure 6.</label><caption><p>Female genitalia of <italic><tp:taxon-name><tp:taxon-name-part taxon-name-part-type="genus">Gryposmylus</tp:taxon-name-part> <tp:taxon-name-part taxon-name-part-type="species">pennyi</tp:taxon-name-part></tp:taxon-name></italic> sp. n.: Additional abbreviations: <italic>gx9</italic>, gonocoxite 9; <italic>gp9</italic>, gonopophysis 9; <italic>gs9</italic>, gonostylus 9. Scale bars: 0.2 mm.</p></caption><graphic xmlns:xlink="http://www.w3.org/1999/xlink" xlink:href="zookeys-617-031-g006.jpg" position="float" orientation="portrait" xlink:type="simple" id="oo_103153.jpg"/></fig></tp:treatment-sec><tp:treatment-sec sec-type="comments" id="SECID0EL2AE"><title>Comments.</title><p>
            <italic><tp:taxon-name><tp:taxon-name-part taxon-name-part-type="genus">Gryposmylus</tp:taxon-name-part> <tp:taxon-name-part taxon-name-part-type="species">pennyi</tp:taxon-name-part></tp:taxon-name></italic> sp. n. is distributed in northern Vietnam and adjoining southern China. A specimen was also recently photographed from Sabah, Malaysia, with the image posted on social media website ‘Facebook’; the specimen was identified but it was not collected. <italic><tp:taxon-name><tp:taxon-name-part taxon-name-part-type="genus">Gryposmylus</tp:taxon-name-part> <tp:taxon-name-part taxon-name-part-type="species">pennyi</tp:taxon-name-part></tp:taxon-name></italic> sp. n. has distinctive wing markings (Fig. <xref ref-type="fig" rid="F7">7A</xref>), which show a peculiar similarity to those wing markings of an unrelated chrysopid, <italic><tp:taxon-name><tp:taxon-name-part taxon-name-part-type="genus">Vieira</tp:taxon-name-part> <tp:taxon-name-part taxon-name-part-type="species">leschenaulti</tp:taxon-name-part></tp:taxon-name></italic> from the Amazon region of South America (Fig. <xref ref-type="fig" rid="F7">7B</xref>). This is a dramatic example of convergent wing patterning in distantly related lace<!--PageBreak-->wings, presumably associated with disruptive camouflage patterning to break up the outline of the individual as it sits on the underside of leaves in dense forested habitats.</p><fig id="F7" position="float" orientation="portrait"><label>Figure 7.</label><caption><p>Comparison of <italic><tp:taxon-name><tp:taxon-name-part taxon-name-part-type="genus">Gryposmylus</tp:taxon-name-part> <tp:taxon-name-part taxon-name-part-type="species">pennyi</tp:taxon-name-part></tp:taxon-name></italic> sp. n. (<bold>A</bold>) (Oriental) and <italic><tp:taxon-name><tp:taxon-name-part taxon-name-part-type="genus">Vieira</tp:taxon-name-part> <tp:taxon-name-part taxon-name-part-type="species">leschenaulti</tp:taxon-name-part></tp:taxon-name></italic> Navás (<bold>B</bold>) (<tp:taxon-name><tp:taxon-name-part taxon-name-part-type="family">Chrysopidae</tp:taxon-name-part></tp:taxon-name>) (Neotropical) (photograph credits: <bold>A</bold> Stephen D. Gaimari <bold>B</bold> Arthur Anker).</p></caption><graphic xmlns:xlink="http://www.w3.org/1999/xlink" xlink:href="zookeys-617-031-g007.jpg" position="float" orientation="portrait" xlink:type="simple" id="oo_103154.jpg"/></fig></tp:treatment-sec><tp:treatment-sec sec-type="etymology" id="SECID0EH5AE"><title>Etymology.</title><p>We have the great honour of naming this species after the Late Norman Penny (1946–2016). Norm was a wonderful colleague and excellent researcher of <tp:taxon-name><tp:taxon-name-part taxon-name-part-type="order">Neuroptera</tp:taxon-name-part></tp:taxon-name>, with numerous publications on various lacewing families, especially on New World <tp:taxon-name><tp:taxon-name-part taxon-name-part-type="family">Chrysopidae</tp:taxon-name-part></tp:taxon-name>.</p></tp:treatment-sec><tp:treatment-sec><!--Section generated to contain objects referenced in tp:taxon-treatment.--><fig id="F2" position="float" orientation="portrait"><label>Figure 2.</label><caption><p>
          <italic><tp:taxon-name><tp:taxon-name-part taxon-name-part-type="genus">Gryposmylus</tp:taxon-name-part> <tp:taxon-name-part taxon-name-part-type="species">pennyi</tp:taxon-name-part></tp:taxon-name></italic> sp. n., male, Sabah, Malaysia (photograph credit: Stephen D. Gaimari).</p></caption><graphic xmlns:xlink="http://www.w3.org/1999/xlink" xlink:href="zookeys-617-031-g002.jpg" position="float" orientation="portrait" xlink:type="simple" id="oo_103149.jpg"/></fig><fig id="F3" position="float" orientation="portrait"><label>Figure 3.</label><caption><p>
          <italic><tp:taxon-name><tp:taxon-name-part taxon-name-part-type="genus">Gryposmylus</tp:taxon-name-part></tp:taxon-name></italic> spp.: <bold>A</bold> <italic><tp:taxon-name><tp:taxon-name-part taxon-name-part-type="genus">Gryposmylus</tp:taxon-name-part> <tp:taxon-name-part taxon-name-part-type="species">pubicosta</tp:taxon-name-part></tp:taxon-name></italic> (Walker) (pale form) (Forewing length 16.5 mm) <bold>B</bold> <italic><tp:taxon-name><tp:taxon-name-part taxon-name-part-type="genus">Gryposmylus</tp:taxon-name-part> <tp:taxon-name-part taxon-name-part-type="species">pennyi</tp:taxon-name-part></tp:taxon-name></italic> sp. n. (Forewing length 16.0 mm).</p></caption><graphic xmlns:xlink="http://www.w3.org/1999/xlink" xlink:href="zookeys-617-031-g003.jpg" position="float" orientation="portrait" xlink:type="simple" id="oo_103150.jpg"/></fig></tp:treatment-sec></tp:taxon-treatment>
